# Supplementary material for: Sperm-contributed centrioles segregate stochastically into blastomeres of 4-cell stage Caenorhabditis elegans embryos
Source: Genetics. 2023 Mar 29;224(1):iyad048. doi: 10.1093/genetics/iyad048 (PMC10158834; doi:10.1093/genetics/iyad048)
Supplement: iyad048_Supplementary_Data [file iyad048_supplementary_data.zip]

Archive with 3 entries (3 files):
- Gonczy_Balestra_Video_S1.mov
- Supplemental_Figures_GENETICS-2023-306003.pdf
- Supplemental_Material_GENETICS-2023-306003.docx
